# Supplementary material for: USP17L promotes the 2-cell-like program through deubiquitination of H2AK119ub1 and ZSCAN4
Source: Nat Commun. 2025 Aug 1;16:7071. doi: 10.1038/s41467-025-62303-x (PMC12316976; doi:10.1038/s41467-025-62303-x)
Supplement: Supplementary file 4 — Source Data 1 [file 41467_2025_62303_MOESM4_ESM.xls]

## Sheet: Fig1D
	Fig1D. The expression of Usp17l family genes in Zscan4+ and Zscan4- ESCs
	Genes	Zscan4- cell			Zscan4+ cell
	Usp17le	0.949835	1.02508	1.02508	42.7764	44.5929	43.979
	Usp17ld	0.93815	1.07021	0.991642	31.1442	32.6926	23.2779
	Usp17lc	1.16403	1.12438	0.711594	29.4894	30.3185	27.5146
	Usp17lb	0.811744	1.36518	0.823076	47.2452	42.5797	32.1084
	Usp17la	0.902894	1.32191	0.775192	36.6472	45.1178	45.4316
	Comparison	p values			Genes	Zscan4- cell	Zscan4+ cell
	Zscan4- vs Zscan4+	1.45561e-07			Usp17le	1	43.7828
	Zscan4- vs Zscan4+	0.000653085			Usp17ld	1	29.0382
	Zscan4- vs Zscan4+	4.85149e-06			Usp17lc	1	29.1075
	Zscan4- vs Zscan4+	0.00089978			Usp17lb	1	40.6444
	Zscan4- vs Zscan4+	0.000136483			Usp17la	1	42.3989

## Sheet: Fig1E
	Fig1E. Usp17l transcription levels were detected in ESCs after Usp17l knockdown
	Gene	Control			KD4			KD9
	Usp17l	0.926928	1.07962	0.993457	0.230143	0.165007	0.197592	0.272992	0.223281	0.25471
	Comparison	p values			Control	1
	Control vs KD4	7.52375e-05			KD4	0.19758
	Control vs KD9	8.67531e-05			KD9	0.250327

## Sheet: Fig1F
	Fig1F. USP17L protein levels were detected in ESCs after USP17L knockdown
		Control			KD4			KD9
	USP17L	0.771813	0.945981	0.932949	0.119195	0.134511	0.116476	0.167532	0.142015	0.242524
	Comparison	p -value			Control	0.883581
	Control vs KD4	0.000173987			KD4	0.123394
	Control vs KD9	0.000388646			KD9	0.184024

## Sheet: Fig1H
	Fig. 1H: The changes of pluripotency genes and representative 2C genes in Usp17l knockdown and Usp17le overexpression ESCs
	Usp17l KD				Usp17le OE
	Gene	log2(KD4/Ctrl)	log2(KD9/Ctrl)		Gene	log2(OE/Ctrl)
	Pou5f1	0.437334	-0.0822929		Pou5f1	0.0373284
	Nanog	0.653551	0.682719		Nanog	-0.754121
	Klf2	0.255013	0.339352		Klf2	-0.616184
	Tbx3	0.822555	0.913305		Tbx3	-0.870303
	Dppa3	1.46459	1.12124		Dppa3	0.32257
	Esrrb	0.909322	0.623199		Esrrb	-1.06188
	Tfcp2l1	0.831246	0.958234		Tfcp2l1	-1.2003
	Zfp42	1.2105	0.824133		Zfp42	-0.698242
	Zscan4a	-2.60001	-2.20917		Zscan4a	2.07306
	Zscan4b	-2.87121	-1.65483		Zscan4b	2.70224
	Zscan4c	-2.51582	-1.63872		Zscan4c	2.54943
	Zscan4d	-3.46213	-2.05161		Zscan4d	2.74601
	Zscan4f	-3.18513	-2.19975		Zscan4f	2.60369
	Usp17la	-2.07633	-1.71299		Usp17la	2.91981
	Usp17lb	-1.74394	-1.45998		Usp17lb	3.56494
	Usp17lc	-2.51458	-2.02949		Usp17lc	2.89387
	Usp17ld	-1.56917	-0.92785		Usp17ld	3.11193
	Usp17le	-3.35909	-2.17784		Usp17le	3.81533
	Plbd1	-1.77485	-1.24658		Plbd1	0.398352
	Prnp	-1.70718	-0.705188		Prnp	0.486692
	Tnfrsf19	-1.57034	-0.650561		Tnfrsf19	1.06767
	Lrrc15	-4.03654	-1.89015		Lrrc15	0.561826
	Pramef25	-2.46655	-2.43842		Pramef25	2.33471
	Tcstv1	-2.31186	-1.72983		Tcstv1	3.22314
	Tcstv3	-2.17366	-1.61992		Tcstv3	3.5055
	Dux	-1.89935	-1.70073		Dux	1.37353

## Sheet: Fig1L
	Fig1L. Telomere length statistics
	Control	KD4	KD9			Mean value	SD
	33.3894	44.4179	67.9318		Control	57.0214	22.5675
	74.2888	53.5591	14.8888		KD4	41.2916	18.9549
	72.5025	20.4542	19.4822		KD9	45.2232	18.7562
	22.6577	53.6801	31.1859
	70.4771	43.531	8.06664
	33.7741	57.2892	54.7241
	27.4796	28.337	40.4543
	32.7589	25.7424	56.3112
	37.9152	49.7273	47.2262
	51.4787	23.9924	34.6967
	36.7552	46.9876	23.1485
	50.1988	26.7447	33.9982
	32.6122	23.8241	21.7422
	45.8163	46.9092	55.3109
	146.957	24.048	26.1676
	45.8657	22.847	32.0153
	25.2769	49.6441	29.8887
	43.0125	26.5961	32.8732
	41.2928	42.0306	21.3761
	36.4307	55.1908	25.9291
	49.3108	31.4834	53.6871
	22.7232	62.916	40.4131
	23.9361	35.2935	34.6468
	34.5268	50.4734	9.73449
	35.9013	30.9895	54.3048
	31.1074	22.7375	55.1902
	24.726	60.1483	69.7776
	50.4957	40.9967	54.6108
	27.616	31.6399	19.3281
	22.118	39.9542	17.3102
	33.3841	43.0742	10.4173
	28.1749	53.1551	44.6136
	43.4645	26.991	28.5594
	31.6962	48.7084	19.973
	50.8581	36.6573	49.6752
	30.1332	28.4749	16.0402
	34.8724	26.8617	44.7548
	31.9337	132.926	53.1131
	22.8259	17.0311	34.826
	37.2038	49.8806	72.8279
	41.281	48.7337	58.1347
	37.3613	55.7048	28.762
	46.2212	23.3988	26.7981
	44.2131	42.5823	41.5007
	20.5488	28.616	36.5939
	45.5853	40.4067	26.9665
	24.9352	27.5192	35.1896
	41.1442	27.2744	26.684
	26.6031	39.6996	32.4144
	56.1979	23.2132	22.8364
	55.1896	39.7591	32.7303
	22.5275	26.2398	35.641
	54.618	33.3504	36.2397
	37.4884	45.8576	30.3257
	20.4477	48.7293	14.9884
	29.0606	19.2438	50.0631
	34.8628	55.6666	53.7872
	19.9846	26.7999	37.4941
	29.9321	27.4376	65.9135
	43.8411	43.8156	31.1967
	19.7356	46.5647	38.1831
	17.3286	40.8706	10.7055
	31.6862	31.6714	35.1394
	39.9731	57.4146	56.9289
	26.7855	29.2999	50.2336
	38.676	71.3348	44.0881
	25.0911	59.3478	50.8283
	28.4695	57.398	23.3166
	38.3343	37.8807	22.8858
	18.0278	49.1475	22.74
	31.7541	50.8932	43.5153
	24.3368	54.4755	76.3843
	25.3198	22.5037	51.8636
	42.0184	55.0202	43.9139
	30.6642	28.322	20.2271
	17.8607	28.1005	35.1793
	63.5152	22.2885	28.8312
	50.0153	132.842	24.6719
	55.0417	16.1006	68.293
	43.1554	54.211	70.9953
	50.1957	24.3365	48.4122
	56.8614	23.0276	25.8175
	37.3735	56.8447	32.0726
	46.8652	23.886	56.4553
	19.5984	44.2969	64.7769
	42.2682	18.4197	47.5865
	43.6944	49.3757	23.8602
	44.2077	51.3377	31.1081
	20.1508	50.0737	30.8079
	38.9928	53.1145	37.8631
	41.2427	23.8213	44.1272
	22.6367	48.4014	64.5916
	39.9402	46.3744	29.9217
	51.2178	43.5574	41.8268
	46.1461	52.3294	59.7367
	30.411	44.1195	45.9038
	40.5324	22.5881	40.78
	29.1372	42.0901	58.8167
	27.5961	28.7311	40.4975
	29.423	47.2383	25.8002
	22.9791	48.589	50.7669
	20.668	23.4721	37.5102
	38.2217	31.8969	40.4975
	30.1922	26.0467	55.7804
	25.3064	51.0327	23.5921
	30.2114	70.2576	33.1935
	25.0068	30.0728	56.9886
	31.1055	18.1016	31.3346
	57.8685	26.8929	30.4434
	54.4591	25.9091	67.2428
	36.9468	17.5376	82.6719
	37.4972	21.4061	57.2184
	69.7809	45.7031	34.5925
	49.1725	18.9171	32.0199
	23.1052	32.453	61.3712
	51.1247	45.7422	62.3735
	26.1821	49.1109	38.9796
	43.7067	27.501	33.773
	37.2823	27.5487	36.9365
	28.7541	22.6783	39.3971
	45.9519	26.4396	36.6264
	34.9547	22.419	51.9402
	28.779	38.7044	47.0989
	22.7485	24.9994	27.6798
	28.1749	26.4451	23.2482
	56.5879	21.6985	55.8113
	42.2716	41.3042	35.8007
	28.7009	55.5211	27.3429
	42.285	63.3732	21.486
	59.2913	56.0122	14.6207
	38.8239	24.9009	34.1601
	57.2969	63.6806	27.368
	109.084	45.968	32.2814
	155.876	95.7091	34.1613
	43.7082	17.4982	30.908
	57.1353	50.3217	44.0086
	43.9641	14.8133	37.9323
	56.7633	41.3026	43.771
	85.2	50.7635	30.4187
	61.1534	46.1521	33.3776
	74.9977	30.3865	27.3972
	30.0512	22.9751	12.5348
	69.1994	24.7413	38.4108
	45.1773	21.3213	20.7333
	72.9838	51.7685	30.6325
	60.3639	25.381	33.3789
	53.961	36.2675	21.3431
	51.3013	65.176	46.0891
	32.1034	21.747	75.0105
	32.7528	37.0967	35.2625
	61.4618	19.8744	27.7329
	34.0185	25.9418	17.6067
	56.15	57.1682	18.8854
	43.7327	25.4598	20.4108
	60.3585	21.6366	39.2855
	65.9037	40.7118	25.2933
	61.5898	46.5119	40.5502
	62.2062	24.7436	39.7414
	56.982	28.5368	34.3849
	92.9	33.9436	48.1807
	46.1798	53.9166	45.3977
	17.8083	61.8337	17.3181
	64.1017	64.2115	20.8304
	36.9219	28.4462	21.3646
	79.2159	31.0215	55.5992
	37.3681	36.1973	30.2239
	27.1149	92.6841	16.1357
	29.5655	22.9373	34.2041
	40.8646	22.5294	10.4634
	28.4779	30.2628	32.9493
	43.0378	41.6266	23.707
	61.5683	80.6392	32.4132
	56.1871	54.1949	28.0784
	84.3205	25.0294	33.0848
	43.6672	37.2694	39.4342
	48.74	46.5765	28.2135
	15.9415	46.4181	39.2209
	55.0145	49.6374	32.2814
	35.5983	66.1645	14.1483
	30.6806	36.7668	53.1122
	96.0451	59.5067	14.6306
	35.3842	62.6314	40.3328
	40.2248	52.6581	23.1551
	58.0612	59.9189	63.5769
	57.7781	36.0889	38.2844
	20.0167	46.3665	30.3434
	41.3304	85.9151	41.8973
	36.1829	81.8137	58.7883
	40.1371	54.0376	27.1559
	33.7055	97.6885	21.9955
	28.0975	42.1764	28.4297
	56.5197	101.153	53.1019
	65.9654	59.2615	28.1282
	44.3238	53.0416	30.2754
	49.8567	19.6084	29.633
	46.1515	104.256	37.8751
	24.6003	6.73819	35.0776
	85.0717	64.4543	32.5602
	35.031	42.457	57.1142
	19.4	26.9224	46.5347
	25.5569	28.8971	16.3062
	47.2214	48.6273	17.3737
	86.6983	14.2603	55.4905
	43.024	31.4452	30.9623
	35.6837	31.6162	59.9879
	17.5872	20.1267	37.8697
	33.2799	96.8608	35.1159
	15.0117	39.2152	30.4315
	66.4182	68.229	20.3993
	128.19	21.7959	24.9544
	44.5755	55.5314	44.397
	95.6866	65.7632	21.694
	31.7659	27.8443	21.4333
	62.9252	35.4618	24.9544
	84.548	53.7727	39.3988
	63.7818	25.9182	31.2391
	72.8593	68.2518	44.397
	45.1336	56.9818	31.8127
	10.7492	60.0415	40.1561
	44.4518	41.8429	33.1433
	79.2143	45.2282	49.7193
	31.4817	40.4229	64.146
	36.6621	68.2956	60.9964
	46.3706	24.141	32.561
	40.6654	36.8181	52.3693
	63.6025	37.3809	15.0708
	41.8173	80.6995	42.8152
	54.9555	34.4938	27.6489
	83.6926	41.5722	39.0957
	27.3543	88.5811	44.892
	26.8977	35.4709	49.4911
	35.6332	98.4657	35.3263
	48.442	59.0459	17.1266
	40.1206	47.6809	23.7024
	57.6264	19.4082	28.099
	53.0853	105.565	27.8243
	55.3306	29.7433	27.8894
	62.4655	65.928	8.52293
	23.6089	38.6477	41.6654
	31.9927	23.0977	61.7706
	38.9518	29.2975	47.3106
	63.5493	39.6567	48.3043
	53.1347	66.5133	32.7434
	21.8368	0	48.6807
	38.355	46.9798	40.1417
	68.2796	34.387	41.7136
	10.7492	38.758	29.8517
	69.3036	44.9775	13.4174
	60.9535	50.125	17.9123
	45.7481	62.6523	48.8096
	34.5169	54.9808	24.1661
	77.1671	32.17	26.9134
	10.7492	39.0461	29.7549
	68.7561	66.9046	42.7917
	34.4441	64.5978	25.6734
	56.1255	37.9697	48.8096
	10.7492	41.5513	13.3745
	46.2116	82.2158	34.8791
	37.1494	28.4001	26.5724
	36.3216	25.4598	39.9856
	43.8806	42.0333	58.2204
	29.0016	78.0351	27.6312
	48.2489	47.474	21.1673
	63.296	26.4329	45.8453
	45.7412	57.5679	20.1378
	66.8982	59.4223	41.8561
	10.7492	25.9257	31.6937
	46.1829	64.7704	43.939
	46.3488	58.8827	43.4506
	56.376	28.81	58.1347
	47.0272	74.7228	37.4089
	44.559	67.2649	23.0777
	21.3702	41.742	30.4023
	53.6902	27.4289	29.0548
	65.8064	30.3499	27.5574
	58.4447	44.0158	21.416
	74.7242	32.7592	0
	52.2372	31.8168	59.9047
	41.6204	72.5326	34.8672
	57.6693	64.2245	43.283
	29.1226	49.2953	47.547
	57.1406	33.7777	61.4663
	54.0886	16.4734	28.6607
	59.0917	0	27.6946
	57.7877	38.8999	53.452
	42.4272	15.2516	42.9272
	45.2616	41.262	52.2931
	37.0759	50.9381	73.8838
	74.6242	66.7261	61.7706
	39.292	59.2993	61.706
	62.5245	41.4224	25.8542
	36.8491	35.154	75.333
	64.058	56.9459	52.8165
	29.1724	66.4021	90.337
	69.8862	38.2693	44.5979
	52.2138	42.2107	50.05
	21.9	65.1243	72.0883
	32.5099	56.795	52.5254
	58.134	53.7313	60.5706
	67.0694	39.9247	81.476
	69.1695	36.4168	55.7656
	102.913	35.6597	68.6657
	63.2715	37.7553	73.5074
	52.269	73.1376	45.3264
	32.5658	56.5546	46.9618
	61.2109	58.9643	66.3006
	31.0821	20.8089	41.1008
	58.4251	36.1331	43.5215
	46.4859	22.3969	63.0765
	30.8243	23.5285	51.5082
	65.8585	89.0541	32.2229
	48.2259	71.7466	44.5473
	58.3282	37.2579	62.6177
	51.014	39.4726	24.7485
	31.8406	26.8393	42.2444
	37.6964	33.0537	36.1574
	42.277	0	24.3366
	65.511	28.1309	24.9972
	38.4431	70.716	24.6661
	33.5044	56.6559	39.0384
	66.05	15.129	25.6606
	66.2937	77.4715	22.2553
	54.8475	43.9193	73.7013
	52.1222	42.2816	50.2312
	48.3952	43.6016	36.7385
	104.171	75.3873	61.1706
	37.7294	37.6331	66.1713
	37.2831	32.9709	41.3594
	24.7919	85.3054	40.1034
	43.8802	33.2637	76.2855
	50.2574	83.3824	58.1907
	59.0725	38.0273	40.9003
	37.8332	18.2809	23.3483
	34.2816	51.3417	53.7547
	46.8522	53.5027	47.9938
	25.7224	40.3921	34.7584
	33.1741	33.596	27.2889
	56.9273	79.9045	57.0084
	37.2639	66.2204	67.1802
	70.97	51.0339	74.0341
	34.9547	69.8694	45.4121
	44.975	63.7216	58.6528
	77.0556	59.8567	73.5074
	34.7892	40.5498	63.4986
	41.2729	68.0126	44.6502
	34.7919	62.4458	48.6028
	58.7086	55.1463	64.2164
	46.5357	69.8934	47.9353
	35.2528	35.3696	25.0643
	60.0122	74.5852	40.4431
	39.2778	42.098	77.5596
	26.4909	47.2501	34.7144
	50.4313	39.6397	58.3262
	21.3016	68.2577	21.9481
	66.373	50.1116	44.9686
	44.9088	50.188	26.1676
	42.6344	81.2292	41.5917
	39.9609	40.7496	41.2622
	12.8642	79.2893	56.5229
	80.0429	79.1892	32.9905
	40.8891	20.8034	32.0022
	25.5787	57.0488	64.7855
	48.1684	44.6839	79.5022
	52.9034	36.8421	37.4575
	108.359	37.025	68.092
	73.4217	77.5452	36.3147
	43.2512	70.1382	60.034
	34.9658	29.6491	43.9535
	45.8604	69.2864	43.4568
	76.2198	64.1599	81.1346
	36.3775	56.173	44.4003
	29.3877	41.504	34.0435
	70.534	73.1604	31.461
	48.8059	66.4277	24.0587
	68.9818	72.3635	50.5001
	56.4128	55.5511	35.8675
	47.9631	94.2224	45.0098
	67.1096	39.2267	36.4028
	35.9178	41.9127	24.0895
	45.0306	97.6739	32.012
	41.987	68.5604	24.0982
	30.5017	37.6217	36.1146
	56.6373	52.7566	65.5676
	51.6871	55.786	55.8759
	55.4853	94.1231	18.7075
	38.1159	78.1408	22.007
	20.0324	34.0012	58.0231
	43.4167	104.162	83.8468
	44.6686	33.4553	29.0902
	47.4341	32.5093	86.4495
	45.763	85.5186	30.3434
	24.8704	78.6535	35.9647
	19.8666	46.8446	52.4953
	29.0487	47.7077	47.5717
	46.8062	40.0823	43.1154
	62.6996	60.626	54.3168
	39.297	27.4419	39.3061
	12.6646	41.035	33.4695
	31.3503	45.0169	41.999
	64.9199	50.5979	82.195
	36.1162	27.758	76.7224
	49.0576	33.8628	53.3593
	50.5788	26.4664	68.092
	45.2267	49.0044	64.2135
	84.5093	87.6237	55.614
	42.0226	45.4596	40.5811
	22.3478	54.4499	27.6312
	66.4921	71.3557	40.9003
	63.5983	60.5381	33.7306
	26.1668	46.9675	29.2138
	41.3959	69.9044	33.5613
	36.3338	48.738	38.237
	46.4361	69.4752	32.1327
	92.253	71.9812	34.8791
	64.5989	29.1738	53.5755
	41.1388	84.4426	38.7432
	31.2737	41.5276	30.761
	25.6511	42.3585	32.1068
	56.227	65.6324	30.7766
	23.2097	82.9449	38.5031
	29.8405	22.7769	37.5971
	63.188	37.2891	37.803
	44.0051	32.4798	26.0411
	51.2971	60.334	24.697
	39.8306	28.069	41.8623
	27.7646	40.0823	67.7407
	28.7629	56.2534	34.2762
	27.3957	65.5078	82.7567
	48.4776	35.2328	44.9686
	41.2043	40.6657	34.1317
	54.3265	23.458	78.8593
	35.293	51.268	63.3195
	63.4397	72.3729	16.7242
	91.9247	36.9911	78.8774
	30.4811	33.9885	55.8492
	50.0206	27.2728	30.8021
	52.3234	54.7995	76.6166
	66.4496	63.13	35.7645
	32.1827	82.5027	65.8299
	63.655	50.8143	67.5439
	47.9386	35.6022	97.5632
	45.6864	40.545	41.5316
	16.4188	92.1599	69.7141
	39.8364	78.9669	41.1959
	34.4222	43.8818	72.7323
	55.2517	52.919	36.3324
	43.8595	59.5843	27.1353
	49.4338	49.2937	56.9936
	55.8972	38.5172	45.77
	83.5064	15.4609	29.5959
	89.7874	74.361	46.0834
	42.2195	73.0914	59.5864
	108.362	19.3475	44.4015
	63.093	111.914	38.737
	36.7414	67.9255	54.9448
	42.1019	21.3154	26.6412
	55.1337	39.3335	65.2064
	43.3236	55.7935	35.335
	62.5831	35.7523	40.7475
	33.7932	40.3216	74.2622
	50.1946	55.2397	41.7152
	39.1219	73.592	48.1544
	44.1759	48.6576	45.1144
	48.8825	34.3843	14.7319
	73.8063	63.0448	34.2494
	38.4557	22.2334	64.8547
	44.8674	71.8073	39.2349
	49.9004	70.1602	38.5546
	45.9136	52.0326	22.0955
	39.7551	46.6278	29.934
	46.153	31.5969	46.6537
	63.0156	22.0804	39.9856
	92.9283	71.3123	21.5363
	67.0882	45.9995	60.5175
	61.9166	85.1915	53.361
	56.4511	59.6316	34.1201
	24.8823	40.8537	79.1492
	31.6544	32.2587	41.9512
	32.8845	62.8332	73.5568
	55.3482	55.3702	70.7437
	42.6681	38.1203	83.0203
	62.5203	28.672	34.2853
	55.4991	49.6323	57.0113
	40.2034	37.4219	47.757
	49.5529	40.9404	87.3209
	64.025	34.6669	36.4662
	36.3323	76.5587	59.7997
	50.9082	62.0386	63.462
	56.6208	23.5849	32.4642
	48.6159	96.3783	27.6279
	41.5667	38.825	46.7888
	40.2792	24.9001	40.6573
	52.3383	37.2209	43.8884
	32.7792	56.2322	41.4093
	51.9027	39.4151	41.4739
	44.6138	18.3215	32.8789
	37.3544	48.8547	59.5057
	49.8184	73.9574	48.322
	65.8175	45.7382	42.592
	47.3831	36.673	72.9131
	43.432	57.0224	36.7702
	38.0903	36.6269	21.5964
	65.6122	55.3552	35.9848
	90.6957	54.9741	17.3135
	49.2656	53.8007	28.4153
	42.3153	36.1882	64.0888
	52.6532	29.456	45.9569
	44.6958	66.6918	40.2928
	37.1958	47.3739	23.9693
	44.5755	40.4197	47.1347
	38.992	29.6648	32.2023
	81.4692	30.77	45.7922
	36.7119	55.1227	14.0062
	33.9913	27.3926	52.3578
	42.3199	41.2596	25.7747
	36.7813	51.4899	41.0699
	79.289	38.6378	31.1155
	36.1695	38.4348	56.9479
	43.0979	38.6689	32.4552
	31.3468	50.054	37.8219
	53.3175	59.4054	37.672
	33.2538	43.0238	20.0727
	61.4147	92.0692	32.5585
	61.2642	38.8274	67.5455
	49.7632	56.9065	27.5369
	39.9785	30.6411	58.9625
	41.1289	30.526	29.117
	30.9308	80.2624	35.3202
	45.2267	32.4313	109.057
	22.6865	6.73819	37.8298
	59.2327	52.2573	17.5779
	20.2769	41.3369	49.669
	56.0435	38.963	41.1576
	37.472	34.404	48.2923
	28.0427	81.7723	17.8538
	54.061	85.3216	41.7478
	26.2376	61.8471	45.6052
	60.9305	70.9722	51.6519
	22.0559	64.7751	49.9042
	31.325	70.068	24.7777
	73.6979	36.8082	27.7704
	69.977	44.6673	10.1134
	28.8277	33.0036	10.3967
	43.4565	20.1767	52.2046
	56.7066	30.4232	23.9924
	23.1109	37.6765	22.9188
	56.4538	38.8294	46.2864
	77.4211	25.0444	27.6534
	36.4319	70.8961	0
	34.0242	33.5369	46.5953
	28.6135	31.9237	32.3209
	33.7342	43.7305	43.2184
	52.9102	33.2243	21.9893
	47.2831	48.5563	27.4425
	20.722	41.2596	31.008
	41.3959	59.001	51.3422
	34.2483	60.1152	35.8555
	46.0576	21.1384	48.5468
	28.1412	73.2645	23.4813
	14.58	48.671	39.5034
	30.6902	51.7685	32.1492
	35.7492	29.2762	32.3139
	60.5501	56.5526	34.8536
	49.8785	52.7527	44.6758
	28.5791	37.4191	21.72
	39.4805	6.73819	57.9202
	37.0398	49.8246	54.0405
	106.52	10.6796	39.7151
	21.7789	56.6511	85.5353
	64.0794	31.1917	49.9738
	22.2359	74.8651	12.9825
	50.4673	78.1021	33.6087
	27.5371	62.1639	38.3206
	38.5875	54.5472	43.7175
	77.6701	69.8217	29.4337
	27.0804	43.477	38.0604
	61.2986	23.35	40.0754
	27.1115	21.0084	24.1719
	45.9109	12.9262	31.2139
	66.0734	22.1762	20.6904
	77.6356	18.1166	37.2557
	41.8625	25.2572	47.3427
	40.8921	16.5538	17.358
	53.9626	11.9243	56.5818
	18.5139	21.3552	20.2922
	51.3626	14.7333	37.3689
	79.8809	27.3855	55.3463
	45.9929	23.1852	36.4205
	53.3427	18.5359	0
	24.6877	16.0075	44.9554
	68.2118	12.7011	38.0431
	60.5501	17.1466	39.9856
	40.0402	14.3451	45.6934
	35.283	15.0151	33.5819
	95.5881	25.0826	37.6778
	49.6985	17.7012	52.8812
	54.0825	27.382	38.4458
	28.4216	23.5845	18.689
	41.5327	11.8514	41.5975
	60.4421	52.3586	54.7286
	64.4438	17.4284	91.7627
	45.4064	24.072	59.1025
	47.6731	21.1507	32.4494
	46.1159	12.1446	51.3546
	49.5747	14.7242	41.3269
	33.0611	19.0688	69.3744
	32.5769	23.4217	44.7911
	60.2325	20.7581	55.6922
	27.1835	23.6806	47.6071
	69.6292	35.5103	36.9794
	36.5637	19.1004	10.582
	27.3038	17.8076	37.803
	33.4714	17.5951	27.2478
	58.8492	17.0055	37.0127
	45.3099	12.1379	86.4672
	59.7797	25.9312	22.2537
	70.8167	12.8868	62.2529
	39.5023	19.2292	43.1183
	43.1611	15.6595	40.8636
	66.6779	11.4466	52.149
	48.2366	15.8806	68.1554
	41.1431	22.6894	33.9258
	22.8489	16.5294	53.4005
	36.5254	15.7033	67.3174
	50.3294	16.1975	27.6546
	25.6657	23.2073	23.0011
	50.3217	26.023	40.7697
	34.7448	20.1724	39.6879
	34.7176	16.4257	57.0759
	39.2426	16.2172	41.8857
	43.9177	27.5207	38.3561
	79.6123	14.2154	47.3213
	33.3251	26.5149	38.8222
	67.079	30.0038	24.0661
	36.2036	16.9448	48.0691
	36.4526	17.7004	61.7678
	68.9178	15.9386	92.3796
	44.8053	19.9935	67.464
	36.3656	14.9059	42.5549
	52.1372	16.1581	54.4329
	38.9714	23.5975	62.6783
	48.4174	16.6524	61.9102
	40.606	25.9844	39.1286
	36.3622	18.9912	41.3504
	48.7074	15.1956	31.2963
	36.5426	27.1995	33.1495
	62.7735	17.0071	13.1353
	44.9555	20.5181	29.5547
	52.1111	18.3026	19.1288
	49.143	19.8145	55.6935
	46.725	16.1991	67.095
	69.2997	27.9429	27.3075
	35.3049	16.2369	46.5162
	51.6737	29.3401	37.8759
	45.131	28.2006	33.3863
	51.0577	21.1589	68.9992
	85.7049	20.2966	50.2633
	58.9806	22.6279	35.09
	38.1573	20.2966	54.9213
	38.2841	19.5114	71.1555
	40.7343	16.8561	36.3266
	51.7928	40.253	18.0359
	25.011	12.0015	45.0921
	21.8751	27.3643	31.8346
	30.7871	18.9269	36.7043
	52.9922	15.3485	47.0182
	84.363	17.4513	32.2847
	65.4455	19.2537	39.0211
	19.8122	17.2345	60.8824
	56.3978	13.3727	65.561
	39.2713	11.862	35.0673
	56.4423	17.5727	34.5954
	84.5449	12.2613	50.7608
	39.7375	20.5051	40.6371
	53.2922	28.3539	43.2184
	34.5659	24.1903	47.696
	40.9186	17.9073	62.4736
	25.2209	19.1141	26.0103
	74.8135	31.3175	45.5422
	40.5738	24.1623	64.2403
	32.8531	28.0047	42.2008
	52.9761	21.5803	42.0859
	45.4868	26.4451	42.1682
	27.3095	14.8547	46.9527
	59.2396	39.6882	31.6023
	33.5576	24.2986	62.9768
	59.8169	6.73819	34.8145
	35.9507	22.5325	61.0174
	47.1215	12.0591	47.6145
	26.1166	15.6769	61.8118
	44.3361	31.4227	30.0843
	27.4463	23.1738	31.942
	72.1234	24.4559	32.3407
	31.6544	25.3234	85.1288
	49.5924	20.533	71.1629
	57.8532	28.5309	51.6635
	57.7268	17.9132	51.7989
	62.5257	16.5692	49.3256
	24.3678	22.4249	27.5867
	63.6615	23.5998	71.8749
	66.1952	15.4427	32.5729
	49.4077	25.8326	68.4433
	61.7882	19.9344	57.3024
	55.2252	22.8865	41.6304
	54.1832	22.4584	57.3996
	18.4109	24.1591	80.2739
	66.1033	15.8838	32.0302
	35.4884	22.6401	36.7459
	47.6087	21.3272	32.4024
	83.3666	19.3022	39.3914
	31.7272	22.6917	43.6141
	71.6883	19.6234	37.8796
	30.5217	35.2344	53.5685
	33.2362	16.8766	23.9718
	23.4691	17.8103	48.8919
	55.0283	14.474	48.7985
	36.2856	14.0199	14.4531
	38.9825	12.6503	44.7627
	46.956	12.9656	44.8862
	48.5925	17.4079	50.7575
	44.2767	30.9868	26.2557
	50.8638	17.2865	60.4903
	27.3229	13.7144	30.3808
	54.1292	26.4057	53.5014
	33.3948	32.4057	48.2219
	46.2392	25.0124	45.9433
	37.9592	18.1682	24.8514
	39.1809	23.2648	39.5915
	23.5882	22.0702	33.6437
	77.4223	20.1117	82.7057
	48.1765	32.8664	56.5789
	32.5083	39.3835	44.654
	59.0561	6.73819	48.0041
	41.8529	20.7147	52.3401
	26.9184	11.862	28.8225
	37.5363	14.621	70.0069
	55.195	11.5597	66.3653
	51.3519	22.242	43.7434
	51.5901	17.8852	41.3199
	66.9108	17.7591	54.6051
	66.3634	18.1682	35.7765
	93.955	26.3541	54.2521
	31.9502	17.7741	71.3099
	24.8796	35.5103	46.4334
	34.4402	22.5037	53.8667
	62.5394	21.7324	36.2958
	87.6866	18.6199	50.0504
	45.8653	16.5672	38.6678
	41.8774	18.5624	53.4108
	71.6568	16.5917	63.0749
	76.512	12.6503	33.1202
	71.1041	28.3863	37.0094
	59.0135	19.6297	24.5751
	76.9786	22.1005	21.2035
	71.173	19.5308	37.0354
	66.5339	12.5372	59.4216
	42.4739	35.5261	48.3747
	96.26	17.1557	75.5166
	65.3593	26.8673	58.4436
	48.1163	23.8675	76.4902
	90.056	31.0566	38.5196
	83.6596	39.7233	36.7735
	64.2963	50.3693	56.7547
	19.2184	32.9823	69.2599
	76.3795	39.6783	37.5386
	72.3108	56.1068	64.5973
	105.512	20.8011	37.0971
	77.708	31.6493	68.2197
	55.3018	26.468	39.1863
	71.5703	41.9545	48.7618
	69.882	39.7406	21.5598
	63.5738	71.8814	28.858
	68.8875	40.4217	30.6329
	53.6312	38.7702	37.6247
	60.6091	36.0211	39.7105
	79.9751	41.8378	28.7682
	97.4384	49.5022	30.3846
	45.6508	42.6103	48.3455
	42.1391	23.4315	23.3911
	37.1287	26.3391	37.2265
	65.544	45.7504	44.6745
	35.011	35.7299	53.5261
	61.3492	31.8689	28.2312
	42.9719	22.6492	36.75
	63.3822	51.0114	39.615
	50.904	27.1546	28.0047
	78.1643	25.9749	59.6547
	71.1178	34.0745	17.1299
	79.0956	33.918	32.8913
	75.5068	64.2273	35.5306
	78.845	21.6047	55.3257
	31.656	22.0363	78.3668
	69.6882	24.9943	56.7844
	45.6975	28.1454	39.0767
	44.8601	31.0171	58.4506
	87.0047	31.4657	34.3788
	89.0822	54.6008	46.0747
	53.1811	46.3818	26.8582
	15.7419	34.5407	59.0115
	76.7109	39.052	35.956
	65.3785	13.1567	59.9628
	101.248	32.211	25.8426
	84.761	33.354	27.3239
	76.6243	45.8368	41.3413
	109.382	40.385	32.2315
	76.1389	46.8655	15.432
	16.6663	44.5428	57.1876
	62.382	30.1839	63.0502
	57.8991	16.4115	60.048
	38.6622	37.2599	67.27
	68.5535	44.6725	37.8368
	62.6682	46.5092	23.2626
	54.4016	22.6275	27.6785
	71.7361	26.5224	51.0223
	24.6934	40.4339	66.9801
	25.4485	43.6788	34.8791
	56.6921	40.8852	38.8325
	95.9991	25.0444	28.8477
	99.9518	40.0693	33.9303
	60.806	33.7367	56.9701
	19.1755	29.9423	57.1641
	56.5346	35.8087	29.2064
	47.0655	94.853	42.7773
	74.3285	46.2774	80.0104
	47.4268	12.8588	35.6055
	129.528	11.8096	37.7618
	95.033	34.6152	54.9843
	41.3606	34.0619	30.1581
	52.9076	37.9276	53.4849
	75.8229	42.1713	38.5196
	66.5262	31.4621	33.3084
	70.7478	36.7534	19.1445
	31.5955	20.3967	54.7241
	110.334	31.3356	46.4688
	78.3294	56.5967	60.7588
	30.7109	40.4568	43.5804
	82.2752	39.3102	65.3683
	67.9681	35.4299	64.6636
	74.6936	27.436	37.1441
	58.3458	43.8436	24.6719
	45.4374	47.7582	26.0663
	43.8189	40.4615	33.7112
	38.6105	26.9575	65.8559
	48.7063	22.5948	70.5917
	67.1828	28.0686	18.6948
	62.9965	26.1215	44.8125
	76.5232	18.5848	42.0859
	58.2006	61.3165	30.3257
	80.5965	42.174	25.4469
	27.9715	63.1323	59.5645
	57.3487	25.5536	76.6973
	39.8636	24.6006	23.6411
	101.243	43.8976	46.0611
	103.206	26.7999	46.9111
	47.5268	29.7953	55.6523
	17.4014	25.4767	37.1853
	55.6248	44.8065	68.6426
	35.7565	37.239	42.3466
	59.5843	31.2063	35.0307
	56.0025	46.9254	66.4608
	68.0831	15.0037	60.347
	93.0984	38.1002	69.3069
	42.8485	53.1744	63.5003
	64.3809	50.8774	55.9241
	63.8032	44.3146	55.7005
	117.279	29.4067	15.2767
	79.7043	34.2546	58.5914
	43.8365	32.2603	59.1849
	106.52	51.2912	68.4573
	33.4584	29.4958	68.2609
	43.7641	45.9211	58.7673
	79.7043	41.2636	43.2546
	75.8734	40.9774	50.5281
	92.5499	28.9597	32.3081
	59.1296	44.311	52.6975
	20.006	48.4594	37.7326
	16.4954	41.5915	41.5287
	19.9079	22.6448	38.8325
	52.1835	28.4249	73.2603
	67.4824	36.6293	70.1099
	106.612	26.442	82.1967
	41.6928	49.6627	70.5452
	54.7808	31.738	29.6647
	47.68	73.9771	33.3113
	33.3281	29.8067	42.3095
	54.3399	29.9612	60.7823
	65.0827	40.4371	68.1044
	41.5327	37.7936	67.4846
	59.6184	30.6175	71.9705
	65.9692	46.4252	69.8303
	39.4701	89.7872	56.4994
	40.506	37.053	44.1038
	72.0959	23.3933	27.737
	65.354	77.0131	77.948
	63.8228	26.6174	34.9285
	26.4008	24.1642	31.0303
	33.2213	53.2422	45.3392
	82.2008	50.1541	28.7344
	63.4083	80.02	74.957
	25.062	32.9823	45.618
	75.493	56.9909	73.8162
	66.8472	54.6398	37.6634
	76.5454	42.4357	15.7803
	46.5894	72.892	33.7005
	66.2799	79.6933	61.1192
	31.6901	51.9546	28.2546
	60.3256	58.6857	32.5729
	41.1906	41.5919	80.3069
	28.1109	74.1879	48.6572
	61.0378	33.5128	43.7298
	98.9669	53.677	21.213
	75.1375	39.8525	44.8788
	72.8934	67.62	53.7814
	31.5978	60.6449	48.9278
	59.9356	56.8305	56.4936
	62.8651	66.6236	37.9632
	54.2028	74.2695	72.4692
	58.5086	79.5423	43.0384
	63.2075	59.9075	40.974
	74.9843	73.944	43.08
	51.4089	62.2373	48.8866
	80.9757	56.0788	19.1008
	42.4084	52.0712	38.3322
	87.9264	48.7041	28.811
	81.6894	29.577	36.3221
	45.3497	114.838	31.9869
	88.8025	53.273	33.182
	29.8666	30.6648	42.8494
	50.7378	53.4704	80.3229
	86.3251	72.5353	30.6456
	38.6978	80.5068	28.2987
	61.7051	28.9314	33.0552
	67.0434	56.4233	24.1719
	38.9016	50.3891	63.5563
	42.151	50.9803	50.234
	74.0235	63.8725	65.4387
	61.1806	40.8797	45.0361
	44.9026	33.7044	13.3885
	42.6915	72.842	29.9802
	79.6166	34.4812	76.8311
	162.57	44.4628	26.8677
	70.264	45.1159	23.4656
	31.2005	50.5376	78.4957
	71.6404	41.2919	37.8458
	57.2582	72.1006	42.1682
	79.5648	52.1402	28.7295
	130.407	51.391	38.5665
	79.3047	84.4387	49.4985
	42.4042	74.6325	46.5512
	56.8549	77.1787	59.4851
	29.4437	46.856	42.8535
	45.4183	59.2115	64.9947
	58.8373	52.0921	39.0265
	103.652	74.1808	79.9375
	61.5009	49.5472	53.2518
	68.5305	32.9993	49.3486
	33.2691	75.2939	29.2784
	41.284	55.4482	34.7436
	60.9385	46.197	26.2293
	42.4065	48.7459	44.6848
	53.0528	63.0921	44.3978
	77.3073	72.9535	46.8465
	56.1381	44.9909	33.2895
	60.1122	34.8588	35.9482
	55.5811	54.2741	49.9487
	46.8085	23.0161	40.2904
	94.4653	50.8254	36.6499
	56.2059	52.1851	39.1192
	55.5535	45.1037	37.2602
	66.8231	51.8158	59.3529
	51.5844	62.0989	33.7495
	47.5501	44.2488	32.9436
	31.9065	66.5594	63.5707
	101.337	50.2385	50.094
	44.102	47.0361	19.4241
	26.0997	62.2893	48.9838
	35.863	78.3717	8.7033
	47.4869	57.5671	44.6626
	40.783	19.8394	72.5548
	55.1337	57.5427	50.2913
	75.9596	73.8643	46.7452
	40.9634	50.1017	51.1429
	84.0481	96.2971	25.5721
	110.061	54.1192	52.625
	50.6282	73.5191	37.803
	44.2043	36.4086	16.6106
	36.3246	105.522	31.2757
	49.6418	32.2705	49.6147
	47.7831	56.6204	35.7732
	97.2687	32.4975	44.6128
	80.7463	71.6643	36.276
	83.5198	62.3275	15.5238
	58.0394	66.1857	48.4278
	54.0656	61.8514	18.4197
	43.5029	60.8195	69.6726
	67.0472	57.2167	36.6145
	39.6471	65.928	55.8492
	48.1052	68.953	55.7005
	53.3715	51.5529	36.5099
	87.9433	49.9989	54.6051
	84.8606	50.4903	41.6181
	54.8008	70.5465	33.8084
	62.2096	30.3881	41.4093
	57.9685	68.8872	31.2082
	77.0721	47.5288	65.8633
	49.9659	56.2578	39.309
	38.4461	37.8413	39.2773
	58.3998	77.2811	50.0063
	82.3257	47.3853	41.9092
	58.6347	25.9213	45.8334
	73.9293	54.1046	42.858
	58.6783	49.3682	9.68631
	35.5347	46.8686	39.6327
	60.1329	57.9944	53.8308
	41.4465	59.9024	54.61
	33.9507	28.4832	66.4653
	46.7139	54.8598	48.9348
	38.2975	56.0055	19.775
	40.6297	54.8231	34.2614
	37.7236	69.3424	34.226
	49.7977	67.0217	19.1922
	55.1103	60.9472	53.8448
	50.0153	46.1521	7.04039
	79.1534	43.1917	70.107
	39.9448	34.9585	53.1695
	33.1979	53.5449	39.6327
	105.212	76.3931	11.8586
	41.5043	60.5381	33.2318
	44.2514	61.1266	34.2906
	50.6447	52.0641	51.6989
	50.973	52.2577	34.184
	46.3323	52.4461	55.8524
	120.498	45.3035	61.3333
	73.5968	47.2009	32.435
	72.9976	63.1509	31.5591
	70.1479	67.6496	29.6252
	50.3807	50.9736	81.5897
	65.9133	64.6498	29.2183
	72.713	55.2791	38.7988
	44.0706	54.0348	32.8509
	50.624	49.2543	18.7417
	51.3997	50.8226	66.6581
	69.3036	55.7746	56.9771
	77.7425	20.2118	26.3488
	44.9482	29.6298	7.68983
	75.1839	28.3409	54.5153
	66.0309	40.7173	40.4263
	58.2405	79.0626	27.4813
	65.4536	68.7362	53.0953
	44.3728	56.3603	71.8927
	74.9924	77.6437	36.6894
	74.787	40.6791	64.7151
	67.1774	38.717	23.8659
	90.354	35.7779	78.0522
	66.8013	68.6771	73.6985
	22.7221	48.7534	69.3995
	18.7675	62.9818	41.3504
	84.8889	43.3537	20.6254
	69.2721	60.2508	41.1531
	51.7411	24.0255	22.5164
	75.5245	83.3075	14.9131
	80.0969	40.7571	71.7131
	94.6622	68.3787	48.8808
	80.8409	33.7596	64.8284
	49.2093	58.3282	32.4848
	67.7632	52.1528	11.4571
	93.988	75.6983	32.5375
	67.8559	41.9951	7.8735
	61.1657	62.9424	59.7177
	78.0218	31.8448	48.4278
	56.8763	24.0015	66.789
	80.6114	44.0225	66.8833
	89.5836	49.7025	35.454
	66.3021	38.1073	33.9554
	55.4857	76.8117	56.0847
	55.1934	74.9033	35.3424
	85.9608	64.7554	38.6855
	38.0795	75.5942	23.8107
	86.0941	37.5287	56.0052
	89.7411	29.9305	27.6942
	64.0691	37.4093	43.1236
	89.117	36.7988	52.1016
	69.7633	35.6893	46.398
	20.2569	37.5204	33.0589
	68.8822	26.4877	54.9427
	74.6997	36.0172	30.9479
	71.7047	82.0581	30.7284
	69.8223	66.7655	51.1915
	70.8041	37.2445	34.8396
	77.2142	32.7013	60.0505
	51.7748	65.7802	29.2475
	72.8306	20.6119	23.025
	86.0826	40.3582	39.9556
	73.7841	63.0212	66.4064
	89.7384	41.5406	38.1374
	61.689	43.4029	50.44
	55.1103	70.2194	11.4913
	80.5662	85.29	41.824
	55.4911	52.8761	54.4181
	83.0754	46.4224	17.7529
	60.1149	32.315	105.979
	58.5416	91.4863	35.6364
	41.6403	40.8986	60.959
	62.8965	27.9854	66.4983
	78.2677	24.221	58.7702
	59.1216	58.2915	21.1088
	81.3952	39.1364	30.2412
	75.6436	16.8281	46.2716
	79.6813	90.2633	35.5203
	60.3202	43.0214	40.8047
	46.1461	45.9522	70.4138
	79.8357	86.37	34.0188
	75.8803	48.5275	66.4522
	51.0439	61.4107	31.9964
	42.3808	45.2735	63.9327
	84.3944	42.6229	26.8977
	42.5068	30.3132	34.7675
	39.1303	51.307	30.3372
	101.299	53.8263	48.163
	85.0292	20.4164	20.1118
	57.0943	42.6048	25.3534
	74.9705	39.9192	11.9583
	51.9265	39.1545	57.2452
	18.4109	69.6888	56.2334
	65.9634	47.4527	34.2202
	77.3414	23.2132	55.252
	62.3671	37.5007	50.3634
	65.8129	73.5798	25.2426
	54.8203	51.6759	27.4108
	74.9878	63.0212	14.6606
	46.0461	38.2693	0
	67.7647	43.6296	30.5472
	47.3666	38.5101	74.7675
	90.8233	18.8284	40.1326
	65.9899	91.6357	44.1038
	56.7193	42.4137	11.7026
	90.1077	56.4265	43.7167
	66.9189	42.1768	17.127
	49.6908	43.9366	41.5246
	79.3978	62.5876	59.5938
	22.2417	86.4252	42.7637
	43.8204	48.3108	42.4742
	61.6254	38.2693	41.1523
	56.7193	51.3153	42.6566
	42.7915	38.2693	44.1705
	50.2126	88.706	61.5071
	43.8093	67.7272	61.3234
	70.3651	61.8289	26.9467
	132.111	30.4397	61.8353
	79.7097	62.5088	36.729
	45.6248	47.8074	67.9965
	18.4109	25.6403	84.1981
	53.4699	60.1227	47.0404
	34.1828	23.6286	31.2963
	49.0576	55.4001	38.6489
	75.8734	53.7447	36.4741
	69.2132	20.3135	77.049
	39.1901	60.1046	33.9406
	48.1286	21.9125	41.4097
	68.8385	121.664	7.04039
	42.3774	38.358	22.0272
	79.0216	39.294	37.4443
	65.9899	33.6579	29.6046
	49.0576	36.2986	52.7107
	88.3313	67.112	33.6157
	22.8929	63.0212	31.7493
	87.4322	52.34	45.5752
	66.0983	38.2693	36.9176
	104.651	56.3997	51.2199
	69.7648	43.3931	16.1415
	86.3646	34.646	7.04039
	73.9121	75.2001	64.7534
	36.8207	32.9823	76.7665
	48.7553	43.6635	50.8954
	102.291	31.2256	67.1712
	66.281	31.3297	9.75673
	85.2096	40.24	13.8844
	70.0889	42.4696	58.8233
	84.4545	44.1814	55.3496
	81.5814	38.6634	44.1038
	55.57	74.7665	33.6058
	64.6874	38.6634	75.3535
	96.9814	38.2693	41.0942
	74.2469	44.0966	44.2228
	59.8004	36.2986	65.2328
	135.01	41.8898	81.9414
	94.7032	55.3737	67.319
	53.9308	63.2549	21.8246
	91.0554	40.8891	41.4327
	68.8109	75.8323	52.0897
	84.4775	28.8718	68.8127
	70.0942	43.9843	32.276
	55.9826	64.7554	48.5691
	96.4014	36.8784	70.1779
	74.8598	75.8307	21.3584
	32.8435	78.8262	36.0631
	130.554	99.8586	29.6285
	18.7939	41.4224	34.3437
	73.3233	45.5609	21.4189
	31.5139	24.6715	17.19
	80.3391	27.6161	38.5797
	98.4448	22.9637	36.7821
	32.0214	47.1473	56.2317
	87.2074	21.6481	13.2432
	52.3383	42.1094	28.7579
	111.148	21.5306	62.4263
	58.1803	44.8802	59.4822
	85.8225	63.5702	80.9761
	87.8306	37.3726	58.5367
	63.7216	22.7647	47.4893
	63.0593	42.7479	61.9766
	89.2481	61.4052	86.3148
	71.5063	30.364	13.6826
	81.2941	22.8281	36.3678
	81.5431	40.0855	54.1109
	94.7978	73.203	32.0302
	81.6963	36.876	60.1411
	53.4247	51.2522	33.0008
	63.5381	29.815	36.2616
	86.7913	31.6186	51.3352
	89.3921	51.4729	32.7245
	67.8796	33.568	64.3708
	130.587	57.5742	41.2977
	83.7317	72.492	40.668
	65.5903	38.3974	23.8425
	91.409	19.4598	30.3166
	60.3187	38.9803	36.5441
	94.8334	35.5497	23.1012
	81.5557	18.1241	63.1791
	51.0098	28.134	15.3051
	97.0116	71.8428	101.799
	89.2228	46.5777	33.4435
	37.2011	32.3008	52.6609
	122.383	19.1193	55.9933
	24.0215	24.7882	35.05
	75.5643	25.2643	46.3671
	90.3444	25.7581	54.1932
	78.0459	54.2051	35.5215
	41.0082	15.0727	46.832
	86.8224	59.74	9.01381
	59.6625	27.153	56.7098
	84.2197	45.1033	47.7689
	38.8729	74.5766	59.5588
	101.847	32.7104	25.4193
	60.6857	28.6145	66.0593
	119.604	42.2107	60.041
	78.2896	75.342	60.2235
	84.2438	35.9959	26.7997
	51.6679	22.6342	31.7522
	98.5597	49.4475	43.6619
	72.2778	46.3097	47.9748
	51.7392	44.7454	29.3007
	30.478	49.6189	41.0444
	57.7536	28.998	55.1404
	61.2396	58.9501	49.3886
	52.8884	61.6642	42.4091
	61.0481	37.1657	43.7274
	52.508	72.8889	30.3257
	55.4359	52.7976	46.3807
	70.7861	51.4166	29.7668
	97.4104	30.526	39.162
	69.4633	35.1036	59.7845
	71.3668	57.7003	24.4499
	71.1217	66.4561	59.0761
	95.1782	44.5306	27.018
	66.0719	52.9403	33.8508
	89.101	41.5024	40.2018
	63.989	28.149	24.0895
	83.9469	18.2131	69.7364
	97.992	26.8515	42.8271
	51.1645	63.2049	95.8615
	19.9106	63.6124	33.7791
	59.2832	41.2139	30.002
	71.8675	29.48	77.808
	61.7595	24.5474	36.6853
	31.0362	44.7288	50.9753
	104.638	76.4925	35.9618
	61.2833	27.5361	45.798
	92.0327	38.9673	27.6192
	56.9752	25.8989	8.64647
	100.467	46.7433	26.5312
	68.3884	25.9426	43.2801
	122.908	41.4405	66.5123
	78.8573	30.9324	39.6224
	86.0018	21.9141	15.212
	56.2829	28.3189	63.1898
	95.5203	56.5349	36.7677
	56.4017	41.0283	23.6761
	47.6019	44.1222	64.9004
	37.3352	60.2831	50.3934
	67.4073	53.5169	60.0896
	66.0665	39.8683	35.3828
	54.076	27.676	39.9193
	66.3347	26.6666	52.3075
	72.7609	54.4037	40.2611
	64.1434	21.7604	71.0723
	71.0029	49.8794	42.592
	84.7403	33.8605	35.2926
	66.3044	78.0682	64.6608
	66.8055	39.2972	60.8041
	93.7481	22.4194	45.4879
	92.1599	59.1799	30.9339
	61.2396	37.3103	60.2469
	94.2845	56.0126	61.993
	45.9216	40.6172	49.9598
	83.6347	106.873	33.8084
	98.1253	64.4074	69.348
	50.7814	47.1374	73.5432
	25.1619	17.3011	18.6993
	71.9277	35.2935	77.5061
	40.6845	49.2516	17.1122
	71.9235	67.4856	29.4786
	21.8674	26.2224	34.2671
	46.1956	45.2605	83.447
	41.8843	60.2299	33.2236
	51.2833	61.5235	57.0376
	79.674	14.9241	53.9597
	85.0445	50.0934	51.4489
	60.5884	30.7684	51.012
	36.1971	37.8487	0
	87.9417	21.8396	16.3441
	39.913	57.9289	58.3612
	85.4122	22.6839	35.5969
	65.5302	76.9229	39.8621
	96.1386	31.6083	100.234
	85.4122	46.1521	52.7754
	33.3128	32.3572	34.8602
	66.4649	29.828	54.339
	76.1485	30.6139	23.8836
	71.8511	67.2515	32.4844
	48.6117	19.193	20.942
	105.171	53.7447	120.316
	73.3259	32.6276	22.173
	96.5956	25.82	42.9758
	39.2353	177.656	43.5581
	97.0771	23.0524	0
	73.8868	75.1831	72.7426
	101.298	27.3122	48.9158
	35.5362	57.0528	55.4452
	36.4127	28.2795	38.7473
	85.9306	25.2178	26.0074
	45.0762	23.0871	31.0241
	41.5185	63.67	63.5855
	56.5538	40.2636	43.2624
	23.0079	48.2355	63.462
	61.6086	19.8161	31.7493
	70.5562	56.2211	57.0364
	94.1347	30.6545	50.8575
	41.9705	59.4609	34.7226
	79.7495	18.3046	43.8501
	46.0726	60.0916	18.2858
	26.1055	47.8993	47.9176
	43.0803	48.1066	45.7379
	59.7537	84.3626	52.1391
	54.1706	37.1334	33.9731
	94.5768	20.2572	64.8947
	81.3132	48.8886	66.3212
	64.3124	37.0786	64.9033
	52.2058	16.7154	47.103
	85.4107	22.9282	49.8045
	52.0472	57.8028	47.0277
	85.2042	20.7908	83.0133
	77.7889	34.2885	72.944
	79.4361	47.3912	84.061
	85.1824	96.8939	198.562
	34.4471	49.2078	62.6532
	64.0963	46.4954	61.7678
	97.8855	33.4758	36.3308
	79.9981	21.2819	61.8719
	96.0892	26.215	37.8549
	88.8217	25.8023	60.1011
	95.4184	44.6429	11.8998
	86.8297	29.0937	32.1484
	96.3412	46.3436	40.8723
	67.0583	41.7968	40.4979
	59.4506	20.2347	51.9365
	113.561	32.3466	16.3268
	41.3112	59.1827	75.3029
	35.8645	48.6548	70.7206
	77.1238	46.2545	26.6914
	32.991	18.748	38.9207
	37.3996	52.8197	20.4005
	36.14	20.116	64.9791
	22.3302	46.8895	33.4884
	53.984	23.2471	53.6085
	91.8975	56.2645	35.6278
	57.613	49.9851	81.7363
	30.4891	41.0019	33.5675
	81.2749	79.9073	11.0321
	29.898	41.0732	60.8309
	57.8647	21.103	44.9768
	65.221	61.5814	47.4774
	30.4998	27.123	45.4508
	55.8217	29.6688	36.1203
	51.7721	27.4754	52.1255
	56.7193	68.8466	66.3772
	51.9387	27.5767	56.7819
	61.5706	31.0353	58.1174
	54.2989	52.0728	59.163
	57.0119	40.7059	46.7822
	80.7578	30.3235	41.0843
	52.8501	51.0689	58.4057
	45.2267	46.5178	81.4072
	63.1168	28.4946	53.7695
	101.07	66.4766	46.5187
	73.3095	33.7253	72.4865
	75.1456	40.4686	48.3813
	46.7782	19.7006	64.7003
	44.4962	38.017	52.98
	54.9188	28.5061	40.502
	59.1503	48.9051	11.2273
	84.5664	45.8632	36.71
	45.2378	45.6752	42.6212
	101.834	20.7246	43.8917
	54.2913	37.2414	60.8692
	84.0523	55.8408	25.9271
	81.612	32.7068	61.4548
	65.1226	62.3579	59.3632
	40.6048	47.2895	32.7908
	68.4343	40.3582	31.0698
	48.2722	29.9234	26.2339
	46.8931	63.4335	52.908
	20.4163	61.7895	42.5096
	16.577	34.0859	52.9887
	102.941	52.8918	41.2244
	93.2973	26.0691	64.8724
	78.0061	30.8382	61.1352
	47.9053	43.0608	72.489
	79.2691	51.041	64.0916
	68.4466	58.5363	35.8345
	85.2617	27.1826	12.9326
	52.2805	54.5472	14.6849
	56.5331	35.5809	60.6616
	42.3356	31.5776	32.9967
	56.7193	41.1859	66.6778
	45.1325	51.7938	32.1677
	67.6042	32.574	38.7782
	56.9545	46.18	41.3034
	74.9491	50.6835	15.7297
	96.1539	48.3789	30.7317
	45.6481	42.9836	31.5302
	46.2611	31.6225	13.8353
	76.4481	57.6006	40.7079
	82.9413	25.6399	31.7081
	63.7351	46.2124	26.8866
	64.6284	42.1953	50.3691
	79.8935	49.5219	49.996
	108.715	38.2693	55.1021
	88.0444	21.9098	41.7416
	60.3214	36.2986	42.6682
	79.7043	47.6596	69.0157
	91.2581	52.813	62.1882
	60.5501	61.2267	40.1326
	74.2492	73.177	21.0326
	93.6765	65.1287	44.0918
	63.76	22.7115	19.9302
	69.8782	18.1832	39.2724
	60.7416	52.4894	40.1804
	61.3776	31.3155	39.0055
	41.3959	44.1447	54.6343
	41.3246	30.6715	39.1562
	21.7356	28.9846	35.7946
	20.0627	59.7794	11.4056
	62.4245	73.387	63.165
	56.7193	44.6295	39.2563
	76.0581	27.3122	68.3477
	52.5463	46.5963	52.1119
	83.5045	38.6004	19.0716
	75.8631	31.3013	69.6244
	99.7089	38.7198	13.1097
	135.343	61.2137	0
	50.4424	93.9611	59.6
	86.6845	32.3572	22.0906
	53.2715	48.539	52.3063
	47.1805	17.6409	31.7493
	73.7205	31.3861	27.6122
	50.6638	33.9562	23.8836
	90.354	52.9155	16.2712
	66.1738	27.3911	81.1671
	101.747	57.1564	48.663
	58.7929	45.8147	18.5745
	121.058	42.9225	74.7791
	58.4021	43.9674	36.0322
	53.6875	29.2971	37.9747
	89.6491	35.8887	48.6692
	103.302	31.2788	52.5122
	82.4625	56.5573	35.8675
	109.899	59.9469	43.5861
	52.9244	23.7835	39.1208
	52.7969	25.7538	52.6844
	58.101	44.1759	58.8587
	65.3835	32.1223	22.203
	43.4672	36.4807	22.2129
	67.8287	27.4797	71.3058
	38.8786	17.0753	25.6956
	124.847	39.8585	43.1492
	44.6586	17.2861	56.0596
	73.3275	56.3945	30.5221
	52.2372	43.2508	66.3088
	79.6522	24.8851	35.7204
	61.9981	24.3448	54.8801
	98.6888	25.7045	29.8628
	87.7874	49.5811	64.8061
	39.4805	27.4068	51.6342
	82.3709	36.7404	54.1549
	30.3248	28.6602	44.9463
	99.7396	23.268	19.833
	66.132	41.5615	65.5845
	87.795	40.6369	20.2926
	63.1857	41.3901	59.9998
	51.8284	42.7298	51.0935
	84.779	47.3636	55.2228
	40.9592	52.1745	60.7823
	94.4503	35.3377	42.6571
	47.8317	43.8464	71.6324
	71.4324	44.0344	36.7146
	115.35	53.269	29.955
	43.712	48.3636	63.4105
	54.2415	27.7773	28.4371
	75.2004	28.2385	15.9801
	54.8203	47.7365	64.7864
	52.0292	52.1268	62.2578
	69.6552	42.5102	33.4966
	44.954	26.3758	30.1828
	141.971	38.2224	23.5777
	72.0235	45.8576	65.1475
	79.5016	25.8862	24.8386
	56.2274	65.5752	44.6964
	66.2251	30.3585	52.0547
	75.6436	31.9355	21.8435
	74.7705	20.0262	61.2279
	101.732	24.5296	35.0438
	54.7655	34.2175	26.3228
	41.3193	38.0312	75.725
	83.6516	24.5974	25.0075
	62.3314	34.9755	60.4611
	60.457	37.6387	39.9992
	54.7889	39.0871	35.0834
	68.1735	65.2209	23.8758
	123.828	41.6715	29.7607
	76.4481	25.1673	64.5945
	73.4382	24.9762	28.7328
	43.355	34.9164	55.8669
	112.778	57.5269	22.9204
	44.0924	43.9863	61.6829
	45.8653	38.1609	52.2384
	45.3152	49.6536	17.4457
	83.6336	29.9924	49.2016
	58.2405	48.8787	37.0794
	70.223	57.9159	60.7086
	53.2412	28.309	46.8547
	43.3554	27.6003	28.7196
	66.3538	36.1815	73.7475
	56.2086	25.6864	51.2607
	90.1571	28.1454	38.6987
	75.8225	35.8241	57.1266
	98.2662	33.6342	36.8867
	95.9011	32.1743	10.4173
	55.5508	35.0204	61.1789
	65.4206	39.5585	53.6023
	71.966	53.0653	34.0555
	54.1143	16.4159	19.4241
	47.5739	41.9572	37.4352
	90.9137	40.4449	66.0618
	53.3481	45.7729	27.7601
	60.7976	79.9932	60.2041
	71.9779	21.1128	72.3765
	64.3012	45.8959	21.7265
	60.9673	40.2822	67.0213
	56.7193	36.5296	27.3153
	66.4369	26.0849	30.6374
	48.16	27.1152	19.8857
	54.4319	35.1162	31.2786
	40.668	43.3757	63.6032
	37.0931	30.7125	41.9566
	52.8884	24.4323	33.0408
	86.2497	26.3186	26.8178
	61.0768	36.6391	30.3434
	67.8287	28.7394	63.1955
	58.7733	41.0125	41.4299
	46.6277	24.5407	30.4727
	75.4658	16.2507	30.149
	58.7189	30.4145	56.0917
	49.5019	27.5601	46.3321
	63.4106	30.1528	63.8812
	47.9627	42.9595	35.1295
	73.6692	25.9706	40.4304
	37.7455	34.525	19.5563
	104.011	50.7662	28.4017
	55.1869	38.3875	23.4776
	84.0714	41.5328	37.6325
	19.8283	22.5037	52.4562
	51.4327	31.1224	69.834
	65.6436	34.4923	39.4663
	53.9338	59.4791	66.208
	56.2925	43.0723	17.8592
	100.929	37.1756	17.6636
	116.23	32.8696	26.4505
	66.2228	37.7471	53.746
	66.3986	31.5662	67.8737
	57.1571	37.0159	52.1976
	42.3647	54.0348	35.0714
	61.3105	58.4701	64.0768
	52.305	27.6693	30.8779
	43.2236	37.9366	42.5858
	44.1323	35.2612	60.0954
	71.5304	19.3956	42.333
	69.9521	24.3704	46.8217
	66.0611	19.0578	30.0765
	72.315	26.5508	64.1126
	76.4056	40.1068	69.4407
	75.4095	24.8422	31.2111
	63.9358	58.8122	27.3194
	78.6891	29.0937	60.9557
	61.6285	23.0291	31.9684
	51.9525	14.1003	52.9631
	45.6336	38.5633	21.8522
	66.1768	17.5951	61.7208
	57.6237	15.2409	31.9552
	55.0777	41.984	68.1039
	43.8572	58.3507	11.035
	89.2266	51.3862	35.557
	63.5381	17.2952	82.6497
	58.2133	17.8647	43.1376
	65.6834	24.6207	37.9265
	58.7496	27.5487	32.9119
	43.8093	43.241	27.8638
	37.0525	49.3052	26.5707
	30.9105	18.1402	54.6491
	49.0465	33.6918	56.0229
	47.9711	33.4435	42.627
	46.376	51.322	38.6925
	22.9872	32.9878	60.604
	61.0741	43.4045	26.5456
	68.0474	33.0678	18.6091
	49.5996	37.8148	30.9343
	22.9975	26.0628	45.2379
	42.2004	22.2164	47.29
	82.3407	19.7294	48.2219
	48.1294	21.0624	38.0073
	65.7765	39.7769	38.709
	60.6148	71.8893	22.6012
	21.959	50.3496	36.9464
	52.4835	40.0559	73.4662
	54.0231	35.6573	37.4616
	45.9427	29.7508	50.8246
	47.4758	22.341	36.9423
	78.0241	55.5984	20.5068
	67.7218	18.4555	66.6494
	79.507	24.8418	37.8162
	39.7651	20.5173	22.3776
	56.276	40.4292	60.8766
	44.7245	54.2741	21.0549
	76.0133	27.1309	68.0302
	46.3978	25.8326	20.6245
	42.8279	15.2741	73.0544
	57.6222	31.7152	45.5039
	60.8949	15.7443	59.2668
	30.5546	29.6546	14.8884
	24.1571	39.2877	42.0299
	87.366	62.8159	35.9156
	64.846	62.9081	64.5417
	47.1272	39.3808	41.3697
	43.7768	39.4856	48.488
	47.7195	28.4777	61.4058
	65.3578	20.6119	36.6754
	24.3544	22.5037	64.3136
	70.6581	53.1902	70.9706
	53.8047	18.5415	27.5517
	71.3117	50.458	44.0198
	33.5929	46.3223	36.0639
	72.3874	43.6848	65.8814
	41.2706	14.4574	50.0471
	59.5594	43.6903	47.5218
	63.6205	26.2138	27.0723
	68.1432	43.8661	74.4471
	64.8655	24.4039	65.2373
	54.176	15.1637	67.2223
	62.9723	21.0521	42.4857
	84.081	24.7003	35.3638
	55.9795	22.5711	48.8928
	82.0947	10.6796	21.6775
	31.6671	28.7102	57.4112
	80.6206	17.5321	51.4024
	40.7063	17.8868	37.0222
	65.9351	30.5627	47.7483
	60.1862	54.4132	51.0602
	77.6613	49.9043	20.2242
	59.8238	51.9699	57.6743
	94.1385	50.5885	55.8697
	91.7469	30.4019	36.3159
	65.1854	20.7258	51.168
	32.8148	35.4264	44.9921
	60.0904	10.6796	34.0398
	89.6645	24.0129	52.8462
	34.2376	25.6273	48.6292
	41.1166	26.2366	68.1703
	51.3028	71.9078	77.936
	46.7932	29.7204	45.667
	73.2355	16.9578	31.5846
	70.3953	18.7003	80.404
	75.0104	33.1569	28.2851
	93.1122	41.906	34.0588
	72.8908	36.6888	41.7622
	46.584	33.689	40.8858
	40.9186	27.2373	38.0266
	66.3787	23.104	61.0911
	71.7745	25.1953	38.8679
	69.8621	24.247	43.7624
	79.9862	19.5363	38.7432
	49.1399	54.1361	63.2355
	60.9278	26.8365	55.7911
	89.1791	39.5144	48.5197
	48.4967	17.0477	86.0649
	44.2146	50.0698	72.1159
	55.7726	17.795	36.0647
	29.4341	38.0498	70.2705
	44.3414	54.4656	45.5068
	43.9921	49.8136	53.6286
	49.0959	51.7244	52.2285
	30.8534	19.6545	15.1412
	75.2509	10.6796	55.3476
	49.0193	25.9166	53.3095
	58.5121	23.2455	50.7175
	91.7442	16.2484	38.3194
	62.8206	26.3348	61.6553
	39.4586	37.6584	29.4666
	58.6251	0	57.0393
	44.1859	44.864	49.3692
	92.4993	51.6842	24.3177
	60.7799	20.1389	52.8841
	54.076	43.8215	64.4857
	38.989	32.5373	20.3363
	63.9266	10.6796	58.5721
	86.9829	29.0464	79.1126
	119.698	21.0624	64.5216
	47.4582	30.3865	53.5698
	97.664	80.856	47.2381
	80.9367	33.7919	55.07
	98.3168	21.3063	38.9738
	89.3415	18.0851	59.0782
	42.4046	22.5037	36.0029
	79.2159	16.5917	41.3475
	37.9098	17.7741	26.7742
	42.4137	36.9056	71.8601
	83.3244	27.2334	45.723
	52.798	36.1409	76.1595
	56.484	27.9385	48.175
	24.9336	31.8515	26.9422
	58.5197	24.6163	54.1286
	96.9657	32.3572	35.7382
	45.2486	20.4657	41.4562
	78.9956	40.4441	16.1592
	50.0153	19.0917	35.2057
	75.3754	50.7793	59.8075
	74.8774	21.2031	46.825
	34.12	39.2546	44.2767
	95.2027	44.5727	56.0201
	64.1097	37.8909	51.3105
	62.4464	46.2427	38.8338
	86.3412	31.0566	37.9414
	62.0441	39.7233	63.2285
	52.9405	50.3693	30.3244
	57.4306	32.9823	64.4532
	56.6603	39.6783	52.0847
	60.7799	56.1068	60.9552
	77.4824	20.8011	34.9322
	51.5093	31.6493	62.1882
	39.9708	26.468	45.382
	61.1358	41.9545	54.1459
	106.482	39.7406	34.9907
	218.014	71.8814	22.5716
	42.1544	40.4217	41.38
	79.5947	38.7702	33.9414
	99.0079	36.0211	33.2318
	89.0772	41.8378	35.3972
	78.7343	49.5022	57.9556
	33.7055	42.6103	46.0599
	66.05	23.4315	34.9495
	33.8656	26.3391	48.691
	40.0716	45.7504	61.3296
	72.9731	35.7299	29.5547
	40.6987	31.8689	46.4861
	38.468	22.6492	38.9561
	18.0412	51.0114	50.0821
	55.4784	25.9749	90.433
	58.0574	34.0745	42.9993
	34.6483	33.918	20.1621
	80.7271	64.2273	49.2057
	32.3168	21.6047	27.4603
	73.958	22.0363	74.8693
	88.6301	38.1002	63.4591
	70.8754	24.9943	45.9536
	44.8708	28.1454	36.8076
	36.7851	31.0171	48.3689
	58.4726	31.4657	62.1676
	42.9968	54.6008	43.1035
	54.5043	46.3818	57.9819
	59.4637	34.5407	39.482
	90.2146	39.052	49.996
	60.9715	13.1567	60.494
	76.7545	32.211	29.6902
	62.274	33.354	72.666
	77.1376	45.8368	37.1807
	106.791	40.385	55.7334
	73.7719	46.8655	28.2007
	58.3883	44.5428	33.9731
	75.7122	30.1839	40.9604
	89.9449	16.4115	35.7567
	93.9359	37.2599	39.1517
	56.4128	44.6725	37.997
	56.4837	46.5092	37.3912
	75.9757	22.6275	46.704
	79.6158	26.5224	38.2972
	47.6371	40.4339	27.8371
	64.9119	43.6788	79.386
	79.5806	40.8852	38.9973
	46.6058	25.0444	41.0481
	77.3744	40.0693	57.7732
	50.9772	29.9423	57.0113
	23.0132	35.8087	62.159
	19.1514	94.853	41.03
	95.7283	46.2774	31.384
	79.4695	12.8588	69.554
	46.4852	11.8096	73.7133
	86.5998	24.1642	45.4698
	74.8774	34.6152	10.7191
	33.8491	34.0619	27.6369
	76.9982	37.9276	75.837
	49.1491	42.1713	72.7043
	57.4157	31.4621	68.2226
	57.7222	36.7534	79.4993
	47.5907	20.3967	43.6858
	46.1025	31.3356	47.6763
	67.2732	56.5967	67.7465
	89.4894	40.4568	49.1193
	73.1168	39.3102	52.6662
	90.6222	35.4299	42.7757
	59.2093	27.436	94.4951
	69.9356	43.8436	64.3754
	92.1135	47.7582	35.5878
	67.5264	40.4615	59.9204
	54.1288	26.9575	46.9795
	82.5119	22.5948	69.2356
	104.712	28.0686	31.0237
	75.8734	26.1215	60.172
	51.9882	18.5848	33.5082
	38.5419	61.3165	66.4242
	75.8734	42.174	88.5057
	84.9296	63.1323	42.174
	53.4987	25.5536	13.0624
	67.1502	24.6006	77.1725
	69.4104	43.8976	98.9164
	53.1539	29.7953	32.7846
	68.4646	25.4767	11.3294
	47.3007	44.8065	26.3545
	23.2232	37.239	36.1203
	23.1094	31.2063	72.1809
	52.8884	27.2184	64.5866
	80.5907	43.5456	79.7493
	52.6394	15.0037	67.1551
	17.185	65.8945	24.0397
	50.3217	53.1744	67.5525
	32.4317	30.9324	88.698
		44.3146	41.5213
		29.4067	14.2867
		34.2546	29.0783
		32.2603	71.4364
		51.2912	60.828
		29.4958	37.2162
		45.9211	56.2008
		41.2636	38.9734
		40.9774	54.0903
		28.9597	63.2688
		44.311	51.2941
		48.4594	62.7018
		41.5915	30.761
		22.6448	114.302
		28.4249	60.774
		36.6293	36.5074
		26.442	46.2547
		49.6627	67.492
		31.738	64.0813
		73.9771	40.3579
		29.8067	65.4523
		29.9612	41.2347
		40.4371	69.7928
		30.6175	82.655
		46.4252	46.0496
		89.7872	8.85238
		37.053	83.1084
		23.3933	84.9558
		26.4451	28.9411
		40.24	11.488
		26.6174	30.7008
		71.7711	41.7181
			32.2727
			53.543
			37.3199
			62.1882
			31.0258
			45.8894
			37.9825
			48.413
			72.9967
			50.4688
			56.9141
			33.9439
			39.8946
			46.2831
			24.8308
			53.5343
			46.4334
			35.1999
			18.2022
			94.8423
			43.3007
			12.8058
			31.4355
			15.432
			68.5598
			43.0948
			36.1088
			17.1476
			35.0261
			26.9665
			37.6572
			65.1805
			62.71
			34.4656
			74.5962
			22.4303
			62.2986
			49.0896
			50.1208
			58.9217
			51.6194
			22.0115
			106.802
			47.3188
			38.6266
			38.8239
			46.8234
			75.7901
			57.2304
			37.7326
			37.1441
			68.8127
			77.049
			32.6981
			41.3092
			45.8396
			30.7482
			0
			75.6076
			63.0955
			12.8058
			38.1897
			18.717
			44.1038
			39.9856
			47.2764
			14.2599
			42.9182
			35.8205
			43.1599
			60.4281
			54.542
			43.8624
			0
			31.7493
			72.0907
			104.185
			50.6389
			62.3266
			66.5596
			77.3961
			28.4667
			71.9581
			41.8705
			82.1909
			43.3847
			71.5838
			63.999
			78.2037
			36.2999
			43.874
			63.3767
			33.9002
			48.0102
			68.5009
			90.9564
			78.095
			65.771
			18.7961
			73.2516
			68.2926
			71.9997
[truncated: 134 more rows]

## Sheet: Fig2B
	Figure2B. Expression of representative 2C-genes in Control, Dux knockdown, Usp17le OE and Usp17le OE-Dux knockdown ESCs
		Control			Dux KD			Usp17le OE			Usp17le OE-Dux KD
	Dux	0.736828	0.844758	1.01841	0.138131	0.138131	0.134216	24.712	25.1129	22.0547	1.20278	1.14856	1.29267
	Zscan4	0.967482	1.0301	1.00242	0.129279	0.113952	0.13948	57.8913	62.4323	61.0413	3.81361	3.63309	4.32203
	Tcstv1	1.03418	0.992708	0.973114	0.0785979	0.097073	0.10226	21.715	25.7708	23.9699	2.9213	2.89701	2.77971
	MERVL	1.0074	0.998164	0.994433	0.187157	0.154303	0.204754	67.1499	74.5427	68.9768	2.8111	2.84056	2.40763
		Con vs Dux KD(p value)	Usp17le OE vs Usp17le OE-Dux KD(p value)			Control	Dux KD	Usp17le OE	Usp17le OE-Dux KD
	Dux	0.000881955	1.88559e-05		Dux	1	0.157876	27.646	1.40154
	Zscan4	1.51592e-06	1.99605e-06		Zscan4	1	0.12757	60.455	3.92291
	Tcstv1	1.24491e-06	5.79337e-05		Tcstv1	1	0.0926436	23.8186	2.86601
	MERVL	7.28807e-07	7.05014e-06		MERVL	1	0.182071	70.2231	2.68643

## Sheet: Fig2C
	Figure2C. Transcription level of Dux after Usp17l knockdown in ESCs.
	Ctrl-1	Ctrl-2	KD4-1	KD4-2	KD9-1	KD9-2
	0.275294	0.0800911	0	0.0677744	0	0.0537864
	Ctrl	KD4	KD9
	0.177692	0.0338872	0.0268932

## Sheet: Fig2D
	Figure2D. Transcription level of Dux after Usp17l overexpression in ESCs.
	Ctrl_1	Ctrl_2	OE_1	OE_2
	0.526775	0.229558	1.72204	1.03452
	Ctrl	OE
	0.378166	1.37828

## Sheet: Fig3C
	Fig3C. Immunofluorescence staining of H2AK119ub1 and USP17LE in three groups of ESCs.
		USP17LE			H2AK119ub1
	Group 1	27.3456	27.8821	27.5687	17.8834	18.8448	16.784
	Group 2	72.754	67.6152	71.9307	2.88275	2.64507	2.81636
	Group 3	97.531	95.3374	98.7728	1.04486	0.930387	1.02489
		USP17LE	H2AK119ub1			USP17LE	H2AK119ub1
	Comparison	p value	p value		Group 1	27.5988	17.8374
	Group 1 vs Group 2	1.12518e-05	1.49288e-05		Group 2	70.7666	2.78139
	Group 1 vs Group 3	2.72143e-07	9.36636e-06		Group 3	97.2137	1.00004

## Sheet: Fig3F
	Fig3F. Protein levels of H2AK119ub1 in Zscan4+ and Zscan4- ESCs
		Zscan4- cell			Zscan4+ cell
	H2AK119ub1	1.11204	1.26623	1.16328	0.209698	0.303794	0.201618
	Comparison	p value				Zscan4- cell	Zscan4+ cell
	Zscan4- vs Zscan4+	7.29311e-05			H2AK119ub1	1.18052	0.23837

[truncated: 15 more sheets: Fig3G, Fig4B, Fig4C, Fig7D, FigS2A, FigS2B, FigS2D, FigS2E, FigS2G, FigS3B, FigS4B, FigS4C, FigS4D, FigS4E, FigS6A]
